# Supplementary material for: The Combined Effects of Toxic Microcystis aeruginosa and Thermal Stress on the Edible Clam (Corbicula fluminea): Insights into Oxidative Stress Responses and Molecular Networks
Source: Antioxidants (Basel). 2023 Oct 24;12(11):1901. doi: 10.3390/antiox12111901 (PMC10669901; doi:10.3390/antiox12111901)
Supplement: Supplementary file 1 [file antioxidants-12-01901-s001.zip]

Archive with 1 entries (1 files):
- antioxidants-2667429-SI.pdf
